# Supplementary material for: Superspreading-Based Fabrication of Poly(methyl methacrylate) Films with High Toughness for Ultra-Wideband Flexible Transparent Antenna
Source: Materials (Basel). 2025 May 9;18(10):2183. doi: 10.3390/ma18102183 (PMC12112956; doi:10.3390/ma18102183)
Supplement: Supplementary file 1 [file materials-18-02183-s001.zip]

Archive with 1 entries (1 files):
- materials-3571745-supplementary.pdf
